# Supplementary material for: Estimating the evidential value of significant results in psychological science
Source: PLoS One. 2017 Aug 18;12(8):e0182651. doi: 10.1371/journal.pone.0182651 (PMC5562314; doi:10.1371/journal.pone.0182651)
Supplement: S1 Analysis supporting information — (RMD) [file pone.0182651.s003.Rmd]

---
title: "Estimating the Strength of Evidence in Psychological Science"
output:
  html_document: default
  pdf_document: default
authors: Aczel, Palfi and Szaszi
---

load packages
```{r warning =FALSE, message= FALSE}
library(psych)
library(ggplot2)
library(BayesFactor)
library(gmodels)
library(plyr)
```
load additional functions
```{r}
#functions
#Calculates the normalized marginal likelihood
##Source: https://gist.github.com/richarddmorey/3dbd911466389f7f263e
## for paired samples
p.y.alt_p = function(t.stat, N, log.prior.dens,lo=-Inf,up=Inf,...){
  normalize = integrate(function(delta,...){
    exp(log.prior.dens(delta, ...))
  }, lower = lo, upper = up, ...)[[1]]
  py = integrate(function(delta,t.stat,N,...){
    exp(
      dt(t, N - 1, ncp = delta*sqrt(N), log = TRUE) +
        log.prior.dens(delta, ...)  
    )
  },lower = lo, upper = up, t.stat = t.stat, N = N,stop.on.error = FALSE, ...)[[1]]
  py/normalize
}
##for independent samples / ess = effective smaple size
p.y.alt_i = function(t.stat, n1, n2, log.prior.dens,lo=-Inf,up=Inf,...){
  normalize = integrate(function(delta,...){
    exp(log.prior.dens(delta, ...))
  }, lower = lo, upper = up, ...)[[1]]
  py = integrate(function(delta,t.stat,n1,n2,...){
    ess = n1*n2 / (n1+n2)
    exp(
      dt(t, n1+n2 - 2, ncp = delta*sqrt(ess), log = TRUE) +
        log.prior.dens(delta, ...)  
    )
  },lower = lo, upper = up, t.stat = t.stat, n1=n1, n2=n2,stop.on.error = FALSE, ...)[[1]]
  py/normalize
}

## t.test
B01_paired = function(t.stat, N, log.prior.dens, lo = -Inf, up = Inf, ...){
  dt(t.stat, N - 1)/p.y.alt_p(t,N,log.prior.dens,lo,up,...)
}

B01_independent = function(t.stat, n1,n2, log.prior.dens, lo = -Inf, up = Inf, ...){
  dt(t.stat, n1+n2 - 2)/p.y.alt_i(t,n1,n2,log.prior.dens,lo,up,...)
}
## Normal and Cauchy prior functions 
normal.prior = function(delta, mu=0, sd=1){
  dnorm(delta, mu, sd, log = TRUE)
}
cauchy.prior = function(delta, rscale){
  dcauchy(delta, scale = rscale, log = TRUE)
}
```


# Data management
load data
```{r}
data_all <- read.csv("statcheck_dataset.csv")
table(data_all$Statistic)
```

#### Data filtering and transformation
```{r}
# Selecting t, F  and r statistics
data <- subset(data_all, Statistic %in% c("t", "F", "r")) #425749
# Selecting F statistics where df1 = 1
data <- subset(data, df1 %in% c(1, NA))
nrow(subset(data, Statistic %in% c("t"))) #169984
nrow(subset(data, Statistic %in% c("F"))) #233945
nrow(subset(data, Statistic %in% c("r"))) #21820

# Excluding non-significant results
data <- subset(data, data$Computed <= 0.05) 
# Excluding cases with not exact test statistics values
data <- subset(data, data$Test.Comparison == "=")
# Selecting two-tailed tests
data <- subset(data, data$OneTail=="FALSE")
# Excluding cases where the re-calculated and original p-values suggest different decisions 
data <- subset(data, data$DecisionError == "FALSE")


nrow(subset(data, Statistic %in% c("t"))) #114758
nrow(subset(data, Statistic %in% c("F"))) #173744
nrow(subset(data, Statistic %in% c("r"))) #15064

```

###Data transformation 
rounding the non-integer dfs and taking the square root of the F values
excluding perfect correlations
```{r}
# t- and F-tests
# Selecting t and F statistics
data_t <- subset(data, Statistic %in% c("t", "F"))
# Rounds up the non-integer dfs
data_t$df2_rounded <- ceiling(data_t$df2)
# Calculating the square root of the F values
data_t$Value_calc <- ifelse(data_t$Statistic == "F", sqrt(abs(data_t$Value)), data_t$Value)

# r-tests
#Selecting r statistics
data_r <- subset(data, Statistic %in% c("r"))
#Number of predictors
data_r$n_of_pred <- 1
#Calculating R^2
data_r$r2 <- (data_r$Value)^2
# Excluding perfect correlations
data_r <- subset(data_r, data_r$r2 <1)
```

###Calcuating sample sizes from the reported degrees of freedoms
```{r}
### for t- and F-tests assuming independent sample designs
#creating new column and calculating N1 and N2 from df2
data_ti <- data_t
#Assuming balanced designs
data_ti$N1 <- ((data_ti$df2_rounded)+2)/2
data_ti$N2 <- data_ti$N1
#Excluding cases with too small sample size (<6)
data_ti <- subset(data_ti, data_ti$df2_rounded >= 4)
nrow(subset(data_ti, Statistic %in% c("t"))) #114758
nrow(subset(data_ti, Statistic %in% c("F"))) #173744


###for t- and F-tests assuming paired sample designs
#creating a new column and calculating N from df2
data_tp <- data_t
#Assuming balanced designs
data_tp$N1 <- (data_tp$df2_rounded)+1
data_tp$N2 <- 0
#Excluding cases with too small sample size (<6)
data_tp <- subset(data_tp, data_tp$df2_rounded >= 5)
nrow(subset(data_tp, Statistic %in% c("t"))) #113773
nrow(subset(data_tp, Statistic %in% c("F"))) #172717

###for r-tests
#Calculating sample size
data_r$N <- data_r$df2+2
#Excluding cases with too small sample size (<6)
data_r <- subset(data_r, data_r$N >= 6)
```

#Robustness test for paired sample designs (t- and F-tests + r-tests) with medium scaled prior distribution  

### t- and F-tests
calculating Bayes factors with medium scaled prior
```{r warning =FALSE, message= FALSE}
#Calculating LogBayes
data_tp$LogBayes <- NA
for (i in 1:nrow(data_tp)){
  data_tp[i,"LogBayes"] <- ttest.tstat(data_tp[i, "Value_calc"],
                                    data_tp[i, "N1"],
                                    data_tp[i, "N2"],
                                    nullInterval = NULL,
                                    rscale = "medium",
                                    complement = FALSE,
                                    simple = FALSE)[['bf']]
}

#Bayes factors
data_tp$Bayes <- exp(data_tp$LogBayes) 

```

###r-tests
Calculating Bayes factors with medium scaled prior
```{r warning =FALSE, message= FALSE}

#Calculating LogBayes
data_r$LogBayes <- NA
for (i in 1:nrow(data_r)){
  data_r[i,"LogBayes"] <- linearReg.R2stat(data_r[i, "N"],
                                           data_r[i, "n_of_pred"],
                                            data_r[i, "r2"],
                                            rscale = "medium",
                                            simple = FALSE)[['bf']]
}

#Bayes factors
data_r$Bayes <- exp(data_r$LogBayes) 

```

#Robustness test for all designs with wide scaled prior distribution  

### t- and F-tests assuming independent sample design
```{r warning =FALSE, message= FALSE}
#Calculating LogBayes
data_ti$LogBayes_w <- NA
for (i in 1:nrow(data_ti)){
  data_ti[i,"LogBayes_w"] <- ttest.tstat(data_ti[i, "Value_calc"],
                                    data_ti[i, "N1"],
                                    data_ti[i, "N2"],
                                    nullInterval = NULL,
                                    rscale = "wide",
                                    complement = FALSE,
                                    simple = FALSE)[['bf']]
}

# Bayes factors
data_ti$Bayes_w <- exp(data_ti$LogBayes_w)
```


################# Calculation of Bayes factors as paired sample design

### t- and F-tests assuming paired sample design
```{r warning =FALSE, message= FALSE}
#Calculating LogBayes
data_tp$LogBayes_w <- NA
for (i in 1:nrow(data_tp)){
  data_tp[i,"LogBayes_w"] <- ttest.tstat(data_tp[i, "Value_calc"],
                                    data_tp[i, "N1"],
                                    data_tp[i, "N2"],
                                    nullInterval = NULL,
                                    rscale = "wide",
                                    complement = FALSE,
                                    simple = FALSE)[['bf']]
}

# Bayes factors
data_tp$Bayes_w <- exp(data_tp$LogBayes_w) 
```

### r-tests (pnly paired sample design)
```{r warning =FALSE, message= FALSE}
#Calculating LogBayes
data_r$LogBayes_w <- NA
for (i in 1:nrow(data_r)){
  data_r[i,"LogBayes_w"] <- linearReg.R2stat(data_r[i, "N"],
                                           data_r[i, "n_of_pred"],
                                            data_r[i, "r2"],
                                            rscale = "wide",
                                            simple = FALSE)[['bf']]
}

# Bayes factors
data_r$Bayes_w <- exp(data_r$LogBayes_w) 
```

#Robustness test for all designs with normally distributed prior

###calculating Bayes factors with normally distributed, two-sided and SD = 0.5 prior
```{r warning =FALSE, message= FALSE}
#Excluding cases with too small sample size (<6)
data_ti <- subset(data_ti, data_ti$df2_rounded >= 4)
#Calculating Bayes
data_ti$Bayes_normal <- NA
for (i in 1:nrow(data_ti)){
  t = data_ti[i, "Value_calc"]
  N1 = data_ti[i, "N1"]
  N2 = data_ti[i, "N2"]
  data_ti[i,"Bayes_normal"] <- 1/B01_independent(t, N1,N2, normal.prior,-Inf,Inf,mu=0,sd=0.5)
}

# LogBayes factors
data_ti$LogBayes_normal <- log(data_ti$Bayes_normal)
```

###calculating Bayes factors with normally distributed, two-sided and SD = 0.5 prior
```{r warning =FALSE, message= FALSE}
#Excluding cases with too small sample size (<6)
data_tp <- subset(data_tp, data_tp$df2_rounded >= 5)
#New sample size
data_tp$N <- data_tp$df2_rounded+1
#Calculating Bayes
data_tp$Bayes_normal <- NA
for (i in 1:nrow(data_tp)){
  t = data_tp[i, "Value_calc"]
  N = data_tp[i, "N"]
  data_tp[i,"Bayes_normal"] <- 1/B01_independent(t, N, normal.prior,-Inf,Inf,mu=0,sd=0.5)
}

# LogBayes factors
data_tp$LogBayes_normal <- log(data_tp$Bayes_normal)
```

# Calculating Bayes factor evidence categories

### t+F tests, assuming independent design, applying medium scaled prior(Table 1 and Table S2)
```{r}
data_ti$strength_of_evidence <- ifelse (data_ti$Bayes > 1,"Anecdotal H1", "Anecdotal H0")
data_ti$strength_of_evidence <- ifelse (data_ti$Bayes > 3,"Moderate H1", data_ti$strength_of_evidence)
data_ti$strength_of_evidence <- ifelse (data_ti$Bayes > 10,"Strong H1", data_ti$strength_of_evidence)
data_ti$strength_of_evidence <- ifelse (data_ti$Bayes < 1/3,"Moderate H0", data_ti$strength_of_evidence)
data_ti$strength_of_evidence <- ifelse (data_ti$Bayes < 1/10,"Strong H0", data_ti$strength_of_evidence)

data_ti$strength_of_evidence <- as.factor(data_ti$strength_of_evidence)
data_ti$strength_of_evidence <- ordered(data_ti$strength_of_evidence, levels = c("Strong H1", "Moderate H1", "Anecdotal H1", "Anecdotal H0", "Moderate H0", "Strong H0"))

CrossTable(data_ti$strength_of_evidence)
```

### t+F tests, assuming independent design, applying wide scaled prior (Table S2)
```{r}
data_ti$strength_of_evidence_w <- ifelse (data_ti$Bayes_w > 1,"Anecdotal H1", "Anecdotal H0")
data_ti$strength_of_evidence_w <- ifelse (data_ti$Bayes_w > 3,"Moderate H1", data_ti$strength_of_evidence_w)
data_ti$strength_of_evidence_w <- ifelse (data_ti$Bayes_w > 10,"Strong H1", data_ti$strength_of_evidence_w)
data_ti$strength_of_evidence_w <- ifelse (data_ti$Bayes_w < 1/3,"Moderate H0", data_ti$strength_of_evidence_w)
data_ti$strength_of_evidence_w <- ifelse (data_ti$Bayes_w < 1/10,"Strong H0", data_ti$strength_of_evidence_w)

data_ti$strength_of_evidence_w <- as.factor(data_ti$strength_of_evidence_w)
data_ti$strength_of_evidence_w <- ordered(data_ti$strength_of_evidence_w, levels = c("Strong H1", "Moderate H1", "Anecdotal H1", "Anecdotal H0", "Moderate H0", "Strong H0"))

CrossTable(data_ti$strength_of_evidence_w)
```

### t+F tests, assuming independent design, applying nomrally distributed prior (Table S2)
```{r}
data_ti$strength_of_evidence_normal <- ifelse (data_ti$Bayes_normal > 1,"Anecdotal H1", "Anecdotal H0")
data_ti$strength_of_evidence_normal <- ifelse (data_ti$Bayes_normal > 3,"Moderate H1", data_ti$strength_of_evidence_normal)
data_ti$strength_of_evidence_normal <- ifelse (data_ti$Bayes_normal > 10,"Strong H1", data_ti$strength_of_evidence_normal)
data_ti$strength_of_evidence_normal <- ifelse (data_ti$Bayes_normal < 1/3,"Moderate H0", data_ti$strength_of_evidence_normal)
data_ti$strength_of_evidence_normal <- ifelse (data_ti$Bayes_normal < 1/10,"Strong H0", data_ti$strength_of_evidence_normal)

data_ti$strength_of_evidence_normal <- as.factor(data_ti$strength_of_evidence_normal)
data_ti$strength_of_evidence_normal <- ordered(data_ti$strength_of_evidence_normal, levels = c("Strong H1", "Moderate H1", "Anecdotal H1", "Anecdotal H0", "Moderate H0", "Strong H0"))

CrossTable(data_ti$strength_of_evidence_normal)
data_NA<- subset(data_ti, is.na(data_ti$strength_of_evidence_normal)==TRUE)
```

### t+F tests, assuming paired-sample design, applying medium scaled prior (Table S2)
```{r}
data_tp$strength_of_evidence <- ifelse (data_tp$Bayes > 1,"Anecdotal H1", "Anecdotal H0")
data_tp$strength_of_evidence <- ifelse (data_tp$Bayes > 3,"Moderate H1", data_tp$strength_of_evidence)
data_tp$strength_of_evidence <- ifelse (data_tp$Bayes > 10,"Strong H1", data_tp$strength_of_evidence)
data_tp$strength_of_evidence <- ifelse (data_tp$Bayes < 1/3,"Moderate H0", data_tp$strength_of_evidence)
data_tp$strength_of_evidence <- ifelse (data_tp$Bayes < 1/10,"Strong H0", data_tp$strength_of_evidence)

data_tp$strength_of_evidence <- as.factor(data_tp$strength_of_evidence)
data_tp$strength_of_evidence <- ordered(data_tp$strength_of_evidence, levels = c("Strong H1", "Moderate H1", "Anecdotal H1", "Anecdotal H0", "Moderate H0", "Strong H0"))

CrossTable(data_tp$strength_of_evidence)
```

### t+F tests, assuming paired-sample design, applying wide scaled prior (Table S2)
```{r}
data_tp$strength_of_evidence_w <- ifelse (data_tp$Bayes_w > 1,"Anecdotal H1", "Anecdotal H0")
data_tp$strength_of_evidence_w <- ifelse (data_tp$Bayes_w > 3,"Moderate H1", data_tp$strength_of_evidence_w)
data_tp$strength_of_evidence_w <- ifelse (data_tp$Bayes_w > 10,"Strong H1", data_tp$strength_of_evidence_w)
data_tp$strength_of_evidence_w <- ifelse (data_tp$Bayes_w < 1/3,"Moderate H0", data_tp$strength_of_evidence_w)
data_tp$strength_of_evidence_w <- ifelse (data_tp$Bayes_w < 1/10,"Strong H0", data_tp$strength_of_evidence_w)

data_tp$strength_of_evidence_w <- as.factor(data_tp$strength_of_evidence_w)
data_tp$strength_of_evidence_w <- ordered(data_tp$strength_of_evidence_w, levels = c("Strong H1", "Moderate H1", "Anecdotal H1", "Anecdotal H0", "Moderate H0", "Strong H0"))

CrossTable(data_tp$strength_of_evidence)


```

### t+F tests, assuming paired design, applying nomrally distributed prior (Table S2)
```{r}
data_tp$strength_of_evidence_normal <- ifelse (data_tp$Bayes_normal > 1,"Anecdotal H1", "Anecdotal H0")
data_tp$strength_of_evidence_normal <- ifelse (data_tp$Bayes_normal > 3,"Moderate H1", data_tp$strength_of_evidence_normal)
data_tp$strength_of_evidence_normal <- ifelse (data_tp$Bayes_normal > 10,"Strong H1", data_tp$strength_of_evidence_normal)
data_tp$strength_of_evidence_normal <- ifelse (data_tp$Bayes_normal < 1/3,"Moderate H0", data_tp$strength_of_evidence_normal)
data_tp$strength_of_evidence_normal <- ifelse (data_tp$Bayes_normal < 1/10,"Strong H0", data_tp$strength_of_evidence_normal)

data_tp$strength_of_evidence_normal <- as.factor(data_tp$strength_of_evidence_normal)
data_tp$strength_of_evidence_normal <- ordered(data_tp$strength_of_evidence_normal, levels = c("Strong H1", "Moderate H1", "Anecdotal H1", "Anecdotal H0", "Moderate H0", "Strong H0"))

CrossTable(data_tp$strength_of_evidence_normal)
```

### r tests, applying medium scaled prior (Table S2)
```{r}
data_r$strength_of_evidence <- ifelse (data_r$Bayes > 1,"Anecdotal H1", "Anecdotal H0")
data_r$strength_of_evidence <- ifelse (data_r$Bayes > 3,"Moderate H1", data_r$strength_of_evidence)
data_r$strength_of_evidence <- ifelse (data_r$Bayes > 10,"Strong H1", data_r$strength_of_evidence)
data_r$strength_of_evidence <- ifelse (data_r$Bayes < 1/3,"Moderate H0", data_r$strength_of_evidence)
data_r$strength_of_evidence <- ifelse (data_r$Bayes < 1/10,"Strong H0", data_r$strength_of_evidence)

data_r$strength_of_evidence <- as.factor(data_r$strength_of_evidence)
data_r$strength_of_evidence <- ordered(data_r$strength_of_evidence, levels = c("Strong H1", "Moderate H1", "Anecdotal H1", "Anecdotal H0", "Moderate H0", "Strong H0"))

CrossTable(data_r$strength_of_evidence)
```

### r tests, applying wide scaled prior (Table S2)
```{r}
data_r$strength_of_evidence_w <- ifelse (data_r$Bayes_w > 1,"Anecdotal H1", "Anecdotal H0")
data_r$strength_of_evidence_w <- ifelse (data_r$Bayes_w > 3,"Moderate H1", data_r$strength_of_evidence_w)
data_r$strength_of_evidence_w <- ifelse (data_r$Bayes_w > 10,"Strong H1", data_r$strength_of_evidence_w)
data_r$strength_of_evidence_w <- ifelse (data_r$Bayes_w < 1/3,"Moderate H0", data_r$strength_of_evidence_w)
data_r$strength_of_evidence_w <- ifelse (data_r$Bayes_w < 1/10,"Strong H0", data_r$strength_of_evidence_w)

data_r$strength_of_evidence_w <- as.factor(data_r$strength_of_evidence_w)
data_r$strength_of_evidence_w <- ordered(data_r$strength_of_evidence_w, levels = c("Strong H1", "Moderate H1", "Anecdotal H1", "Anecdotal H0", "Moderate H0", "Strong H0"))

CrossTable(data_r$strength_of_evidence_w)
```

##############################################

### Creating P-value ranges for t+F tests assumming independent design
```{r}
data_ti$P_level <- ifelse (data_ti$Computed >= 0,     ".000-.005", "999")
data_ti$P_level <- ifelse (data_ti$Computed >= 0.005, ".005-.010", data_ti$P_level)
data_ti$P_level <- ifelse (data_ti$Computed >= 0.010, ".010-.015", data_ti$P_level)
data_ti$P_level <- ifelse (data_ti$Computed >= 0.015, ".015-.020", data_ti$P_level)
data_ti$P_level <- ifelse (data_ti$Computed >= 0.020, ".020-.025", data_ti$P_level)
data_ti$P_level <- ifelse (data_ti$Computed >= 0.025, ".025-.030", data_ti$P_level)
data_ti$P_level <- ifelse (data_ti$Computed >= 0.030, ".030-.035", data_ti$P_level)
data_ti$P_level <- ifelse (data_ti$Computed >= 0.035, ".035-.040", data_ti$P_level)
data_ti$P_level <- ifelse (data_ti$Computed >= 0.040, ".040-.045", data_ti$P_level)
data_ti$P_level <- ifelse (data_ti$Computed >= 0.045, ".045-.050", data_ti$P_level)
data_ti$P_level <- as.factor (data_ti$P_level)
CrossTable(data_ti$P_level)

```

### Cross-tabulation of p-value ranges with Bayes Factor Categories (calculated with medium scaled prior) for t+F tests assuming independent design (Table S3)
```{r}
CrossTable(data_ti$strength_of_evidence, data_ti$P_level, prop.chisq = FALSE)
```

#Calculating additional descriptives

```{r}

#Creating a database with r, t and F statistics
data_tir <- rbind.fill(data_ti,data_r)

nrow(data_tir)#302481
unique(data_tir$journal) #292 Journals
str(unique(data_tir$Source)) #36496 Articles
nrow(subset(data_tir, Statistic %in% c("t"))) #114272
nrow(subset(data_tir, Statistic %in% c("F"))) #173152
nrow(subset(data_tir, Statistic %in% c("r"))) #15057

unique(data_ti$journal) #292 Journals
str(unique(data_ti$Source))#35515 Articles

##Calculating the frequency of journal articles which contain at least one significant result which doesn't provide strong evidence.
data_tir$BayesST <- ifelse(data_tir$Bayes > 10, 1, 0)
means <- as.numeric(tapply(data_tir$BayesST, data_tir$Source, mean))
hist(means)
means_dummy <- ifelse(means == 1, 1, 0)
mean(means_dummy)


###Calculating the frequency of strong evidence with threshold BF19
data_ti$BayesST19 <- ifelse(data_ti$Bayes > 19, 1, 0)
data_ti$BayesST10 <- ifelse(data_ti$Bayes > 10, 1, 0)

mean(data_ti$BayesST10)
mean(data_ti$BayesST19)

data_ti_weak <- subset(data_ti, data_ti$Bayes <10)
data_ti_weak$BayesST3 <- ifelse(data_ti_weak$Bayes <=3,0,1)
mean(data_ti_weak$BayesST3)

```
